# Supplementary material for: Molecular analysis of stomach contents reveals important grass seeds in the winter diet of Baird's and Grasshopper sparrows, two declining grassland bird species
Source: PLoS One. 2017 Dec 20;12(12):e0189695. doi: 10.1371/journal.pone.0189695 (PMC5738127; doi:10.1371/journal.pone.0189695)
Supplement: S2 Appendix — (XLSX) [file pone.0189695.s002.xlsx]

## Sheet: data stats analysis Titulaer et
Site	Year	Species	Precipitation	Sample	Panic	Hilaria	Bouteloua	Eragros	Asterac	Verbena	Amaranthus	Chloris	Aristida
Durango	2012	BAIS	361.755	diet	0.619212	0.076499	0.063563	0.137954	0.0618684	0.0220332	0.0182852	0.000576727	8.47e-06
Durango	2012	GRSP	361.755	diet	0.150643	0.105959	0.458909	0.0382909	0.24561	8.63e-05	1.44e-06	0.000494925	4.54e-06
Durango	2013	BAIS	361.755	diet	0.505081	0.34244	0.0658928	0.0651364	0.0190028	0.00159986	8.69e-06	0.000837609	1.13e-06
Durango	2013	GRSP	361.755	diet	0.400152	0.101799	0.395344	0.0844624	0.00532694	0.000958201	0.0113969	0.000557597	2.71e-06
Durango	2014	BAIS	301.255	diet	0.380256	0.141873	0.0115316	0.266648	0.19823	9.52e-06	2.86e-05	0.00141825	4.76e-06
Teseachi	2012	BAIS	317.148	diet	0.500205	0.0603114	0.320466	0.117565	0.000494652	0.000447714	1.1e-06	0.000509094	1.1e-06
Teseachi	2012	GRSP	317.148	diet	0.602275	0.0555044	0.231902	0.0923418	0.0157598	0.00174435	2.42e-05	0.000423975	2.42e-05
Teseachi	2013	BAIS	317.148	diet	0.477852	0.0451325	0.0398351	0.0835683	0.0827772	0.270769	1.16e-06	6.28e-05	1.16e-06
Teseachi	2013	GRSP	317.148	diet	0.525491	0.0322831	0.0419196	0.0839767	0.157331	0.158732	1.28e-06	0.00026295	2.99e-06
Teseachi	2014	BAIS	472.427	diet	0.573118	0.0728873	0.154613	0.176788	0.00148512	0.0209579	2.22e-05	0.000127454	1.19e-06
Teseachi	2014	GRSP	472.427	diet	0.731232	0.0522457	0.109052	0.0975219	0.00307902	0.00666906	2.31e-05	0.000172055	5.14e-06
Janos	2012	BAIS	194.81	diet	0.915652	0.00166278	0.0709871	0.00332557	0.00732208	3.75e-05	0.000162528	0.0007793	7.08e-05
Janos	2012	GRSP	194.81	diet	0.790439	0.0653177	0.00134864	0.129784	0.01158	3.04e-05	3.55e-05	0.00140948	5.58e-05
Janos	2013	BAIS	194.81	diet	0.811412	0.0562333	0.0011827	0.111112	0.0192875	0.00035404	1.03e-05	0.00038226	2.57e-05
Janos	2013	GRSP	194.81	diet	0.636735	0.111631	0.0077246	0.221147	0.0101051	0.000831616	0.0112683	0.000534406	2.29e-05
Janos	2014	GRSP	260.33	diet	0.918327	0.0341071	0.000348241	0.0418427	0.00213042	9.99e-05	2.3e-05	0.000809148	0.00231222
JanosL	2014	GRSP	260.33	diet	0.6915	0.0376355	0.0637717	0.0519884	0.00202949	2.75e-05	0.152517	0.000369275	0.000161749
Durango	2012	BAIS	361.755	soil	0.115549	0.0920785	0.275874	0.000526593	0.246731	3.01e-07	3.01e-07	0.148499	0.12074
Durango	2012	GRSP	361.755	soil	0.115549	0.0920785	0.275874	0.000526593	0.246731	3.01e-07	3.01e-07	0.148499	0.12074
Durango	2013	BAIS	361.755	soil	0.0617235	0.0961777	0.2941	0.00288533	0.292363	2.23e-07	2.23e-07	0.127718	0.125031
Durango	2013	GRSP	361.755	soil	0.0617235	0.0961777	0.2941	0.00288533	0.292363	2.23e-07	2.23e-07	0.127718	0.125031
Durango	2014	BAIS	301.255	soil	0.114485	0.0103142	0.0606547	0.0209798	0.446337	6.49e-08	0.00016737	0.0918232	0.255239
Teseachi	2012	BAIS	317.148	soil	0.43721	3.29e-07	0.226611	0.0809642	0.00119018	0.0366973	3.29e-07	0.0483214	0.169006
Teseachi	2012	GRSP	317.148	soil	0.43721	3.29e-07	0.226611	0.0809642	0.00119018	0.0366973	3.29e-07	0.0483214	0.169006
Teseachi	2013	BAIS	317.148	soil	0.694883	1.79e-07	0.0882692	0.0313203	0.000777565	0.0566651	1.79e-07	0.0581036	0.0699809
Teseachi	2013	GRSP	317.148	soil	0.694883	1.79e-07	0.0882692	0.0313203	0.000777565	0.0566651	1.79e-07	0.0581036	0.0699809
Teseachi	2014	BAIS	472.427	soil	0.293346	5.43e-08	0.0487867	0.0322969	5.43e-08	0.00349141	5.43e-08	0.0544014	0.567678
Teseachi	2014	GRSP	472.427	soil	0.293346	5.43e-08	0.0487867	0.0322969	5.43e-08	0.00349141	5.43e-08	0.0544014	0.567678
Janos	2012	BAIS	194.81	soil	0.287205	0.0195213	0.252407	4.36e-07	0.199838	4.36e-07	0.0123543	0.0013859	0.227287
Janos	2012	GRSP	194.81	soil	0.287205	0.0195213	0.252407	4.36e-07	0.199838	4.36e-07	0.0123543	0.0013859	0.227287
Janos	2013	BAIS	194.81	soil	0.175161	0.00364621	0.219631	5.08e-07	0.232936	5.08e-07	0.00457564	0.0180166	0.346033
Janos	2013	GRSP	194.81	soil	0.175161	0.00364621	0.219631	5.08e-07	0.232936	5.08e-07	0.00457564	0.0180166	0.346033
Janos	2014	GRSP	260.33	soil	0.481466	0.0342295	0.238835	0.0492113	0.0505696	8.53e-08	0.00218414	0.00119445	0.14231
JanosL	2014	GRSP	260.33	soil	0.267907	3.63e-08	0.181619	0.0500138	0.0226123	3.63e-08	0.40383	0.00528908	0.068729
